# Supplementary material for: Au@CuS Nanoshells for Surface-Enhanced Raman Scattering Image-Guided Tumor Photothermal Therapy with Accelerated Hepatobiliary Excretion
Source: Pharmaceutics. 2024 Aug 20;16(8):1089. doi: 10.3390/pharmaceutics16081089 (PMC11360001; doi:10.3390/pharmaceutics16081089)
Supplement: Supplementary file 1 [file pharmaceutics-16-01089-s001.zip]

Archive with 1 entries (1 files):
- pharmaceutics-3082816-supplementary.pdf
